# Supplementary material for: The Combination of Niacinamide, Vitamin C, and PDRN Mitigates Melanogenesis by Modulating Nicotinamide Nucleotide Transhydrogenase
Source: Molecules. 2022 Aug 2;27(15):4923. doi: 10.3390/molecules27154923 (PMC9370691; doi:10.3390/molecules27154923)
Supplement: Supplementary file 1 [file molecules-27-04923-s001.zip]

Archive with 1 entries (1 files):
- molecules-1828706-supplementary -final.pdf
